# Supplementary material for: A chelicerate-specific burst of nonclassical Dscam diversity
Source: BMC Genomics. 2018 Jan 19;19:66. doi: 10.1186/s12864-017-4420-0 (PMC5775551; doi:10.1186/s12864-017-4420-0)
Supplement: Supplementary file 1 — Chelicerata species and their genome sources in this study. (XLSX 10 kb) [file 12864_2017_4420_MOESM1_ESM.xlsx]

## Sheet: Sheet1
Table S1. Chelicerata species and genome sources in this study
Class	Order	Family	Species (abbreviation)	Genome Size (Mb)	Source	References
Arachnida	Mesostigmata	Phytoseiidae	Metaseiulus occidentalis (Moc)	151.7	NCBI WGS, v1.0	Hoy et al [1]
	Ixodida	Ixodidae	Ixodes scapularis (Isc)	1765.4	VectorBase, v1.4	Gulia-Nuss et al [2]
	Scorpiones	Buthidae	Mesobuthus martensii (Mma)	925.5	NCBI WGS, v1.0	Cao et al [3]
	Araneae	Eresidae	Stegodyphus mimosarum (Smi)	2738.7	NCBI WGS, v1.0	Sanggaard et al [4]
		Theridiidae	Parasteatoda tepidariorum (Pte)	1443.9	NCBI WGS, v2.0,	Gendreau et al [5]
Merostomata	Xiphosura	Limulidae	Limulus polyphemus (Lpo)	1828.3	NCBI WGS, v2.1.2	Simpson et al [6]
[1] Hoy MA, Waterhouse RM, Wu K, Estep AS, Ioannidis P, Palmer WJ, et al. Genome Sequencing of the Phytoseiid Predatory Mite Metaseiulus occidentalis Reveals Completely Atomized Hox Genes and Superdynamic Intron Evolution. Genome Biol Evol .2016; 8:1762-75.
[2] Gulia-Nuss M, Nuss AB, Meyer JM, Sonenshine DE, Roe RM, Waterhouse RM, et al.Genomic insights into the Ixodes scapularis tick vector of Lyme disease. Nat Commun. 2016;7:10507.
[3] Cao Z, Yu Y, Wu Y, Hao P, Di Z, He Y, et al.The genome of Mesobuthus martensii reveals a unique adaptation model of arthropods. Nat Commun. 2013;4:2602.
[4] Sanggaard KW, Bechsgaard JS, Fang X, Duan J, Dyrlund TF, Gupta V, et al. Spider genomes provide insight into composition and evolution of venom and silk. Nat Commun. 2014; 5:3765.
[5]Gendreau KL, Haney RA, Schwager EE, Wierschin T, Stanke M, Richards S, et al. House spider genome uncovers evolutionary shifts in the diversity and expression of black widow venom proteins associated with extreme toxicity. BMC Genomics. 2017; 18:178.
[6] Simpson SD, Ramsdell JS, Watson Iii WH, Chabot CC. The Draft Genome and Transcriptome of the Atlantic Horseshoe Crab,Limulus polyphemus. Int J Genomics. 2017; 2017:7636513.
