# Supplementary material for: A chelicerate-specific burst of nonclassical Dscam diversity
Source: BMC Genomics. 2018 Jan 19;19:66. doi: 10.1186/s12864-017-4420-0 (PMC5775551; doi:10.1186/s12864-017-4420-0)
Supplement: Supplementary file 2 — A list of Dscam homologues identified in Chelicerata species. (XLSX 25 kb) [file 12864_2017_4420_MOESM2_ESM.xlsx]

## Sheet: Dscam genes
Table S2. A list of Dscam homologues identified in Chelicerata species
	Gene name	Type	Gene ID	Ectodomain	Transmembrane	Cytoplasmic tail (CC1 motifs)	Description (previous names; cassette copy)	References
Metaseiulus occidentalis
1	Moc-LDscam1	LDscam	AFFJ01001671.1	Ig3-10,FNIII1-6	1 cysteine	PYAT		In this study
2	Moc-LDscam2	LDscam	AFFJ01003685.1	Ig1-10,FNIII1-6	No cysteine	No PYAT		In this study
3	Moc-mDscam1	mDscam	AFFJ01003070.1	Ig1-9,FNIII1-4	1 cysteine	PYAT		In this study
4	Moc-mDscam2	mDscam	AFFJ01003434.1	Ig1-9,FNIII1-4	N.D	No PYAT		In this study
5	Moc-mDscam3	mDscam	AFFJ01002347.1,AFFJ01002346.1	Ig1-9,FNIII1-4	N.D	N.D		In this study
6	Moc-mDscam4	mDscam	AFFJ01003667.1,AFFJ01003668.1	Ig1-9,FNIII1-4	1 cysteine	PYAA		In this study
7	Moc-mDscam5	mDscam	AFFJ01003793.1	Ig1-9,FNIII1-4	1 cysteine	IYAT		In this study
8	Moc-mDscam6	mDscam	AFFJ01003637.1,AFFJ01000365.1,AFFJ01003636.1,AFFJ01001290.1	Ig1-9,FNIII1-4	No cysteine	No PYAT		In this study
9	Moc-mDscam7	mDscam	AFFJ01000769.1	Ig1-9,FNIII1-4	No cysteine	N.D		In this study
10	Moc-sDscam-α1	sDscamα	AFFJ01003859.1	Ig1-3,FNIII1-3	2 cysteines	PYAT	62 cassette copies	In this study
11	Moc-sDscam-β1	sDscamβ	AFFJ01001454.1	Ig1-3,FNIII1-3	1 cysteine	No PYAT	22 cassette copies	In this study
12	Moc-sDscam-β2	sDscamβ	AFFJ01003723.1	Ig1-3,FNIII1-3	2 cysteines	No PYAT	33 cassette copies	In this study
13	Moc-sDscam-γ1	sDscamγ	AFFJ01003553.1	Ig1-3,FNIII1-3	1 cysteine	PYAT		In this study
14	Moc-sDscam-γ2	sDscamγ	AFFJ01003481.1	Ig1-3,FNIII1-3	2 cysteines	No PYAT		In this study
Ixodes scapularis
1	Isc-LDscam1	LDscam	DS632703.1,ABJB011061530.1,ABJB011119950.1,ABJB010481486 ,DS651807.1,ABJB010108420.1,ABJB010371688.1,ABJB010778207.1	Ig1-10,FNIII1-6	No cysteine	PYAT	Is21	Brites et al [1]
2	Isc-LDscam2	LDscam	DS843075.1 ,ABJB010697425.1DS645135.1ABJB010499675,ABJB010456074.1,DS709679.1,ABJB010351560.1,ABJB010844398.1,DS880792.1,ABJB010207575,ABJB010698256.1,ABJB010533192.1,ABJB010225202.1,ABJB010436167.1	Ig1-10,FNIII1-6	No cysteine	No PYAT	Is14,corrected	Brites et al [1]
3	Isc-mDscam1	mDscam	DS979349.1	Ig1-9,FNIII1-4	No cysteine	N.D	Is1	Brites et al [1]
4	Isc-mDscam2	mDscam	DS922315.1	Ig1-9,FNIII1-4	1 cysteine	PYST	Is3,corrected	Brites et al [1]
5	Isc-mDscam3	mDscam	DS922315.1	Ig1-9,FNIII1-4	2 cysteines	No PYAT	Is4	Brites et al [1]
6	Isc-mDscam4	mDscam	DS922315.1	Ig1-9,FNIII1-4	1 cysteine	PYAT	Is10	Brites et al [1]
7	Isc-mDscam5	mDscam	DS922315.1	Ig1-9,FNIII1-4	1 cysteine	PYAL	Is15	Brites et al [1]
8	Isc-mDscam6	mDscam	DS922315	Ig1-9,FNIII1-4	2 cysteines	No PYAT	Is9	Brites et al [1]
9	Isc-mDscam7	mDscam	MF066899	Ig1-9,FNIII1-4	1 cysteine	No PYAT		In this study
10	Isc-mDscam8	mDscam	DS682990.1	Ig1-9,FNIII1-4	No cysteine	N.D	Is6,corrected	Brites et al [1]
11	Isc-mDscam9	mDscam	DS704057.1	Ig1-9,FNIII1-4	3 cysteines	PYAG	Is11	Brites et al [1]
12	Isc-mDscam10	mDscam	DS704057.1	Ig1-9,FNIII1-4	2 cysteines	PYAG	Is12	Brites et al [1]
13	Isc-mDscam11	mDscam	DS825389.1	Ig1-9,FNIII1-4	2 cysteines	PYAS	Is8	Brites et al [1]
14	Isc-mDscam12	mDscam	DS973132.1	Ig1-9,FNIII1-4	1 cysteine	No PYAT	Is13,corrected	Brites et al [1]
15	Isc-mDscam13	mDscam	DS615387.1	Ig1-9,FNIII1-4	No cysteine	No PYAT	Is17	Brites et al [1]
16	Isc-mDscam14	mDscam	DS672165.1,ABJB010052369	Ig1-9,FNIII1-4	1 cysteine	PYAT	Is23	Brites et al [1]
17	Isc-mDscam15	mDscam	DS634467.1	Ig5-9,FNIII1-4	2 cysteines	No PYAT	Is25,corrected	Brites et al [1]
18	Isc-mDscam16	mDscam	DS780014.1	Ig1-9,FNIII1-4	1 cysteine	No PYAT	Is26	Brites et al [1]
19	Isc-mDscam17	mDscam	MF066900	Ig1-9,FNIII1-4	2 cysteines	PYGT		In this study
20	Isc-mDscam18	mDscam	MF066901	Ig1-9,FNIII1-4	1 cysteine	PYAT		In this study
21	Isc-sDscam-α1	sDscamα	DS928724.1	Ig1-3,FNIII1-3	1 cysteine	No PYAT	34 cassette copies	Yue et al [3]
22	Isc-sDscam-α2	sDscamα	DS928724.1	Ig1-3,FNIII1-3	1 cysteine	No PYAT	36 cassette copies	In this study
23	Isc-sDscam-β1	sDscamβ	DS650268	Ig1-3,FNIII1-3	1 cysteine	No PYAT	Is27; 6 cassette copies	Brites et al [1];Yue et al [2]
24	Isc-sDscam-β2	sDscamβ	DS650268	Ig1-3,FNIII1-3	2 cysteines	PCAT	Is28; 12 cassette copies	Brites et al [1];Yue et al [2]
25	Isc-sDscam-β3	sDscamβ	DS650268	Ig1-3,FNIII1-3	3 cysteines	No PYAT	Is29; 14 cassette copies	Brites et al [1];Yue et al [2]
26	Isc-sDscam-β4	sDscamβ	DS645963.1	Ig1-3, partial	N.D	N.D	Is53; 6 cassette copies	Brites et al [1];Yue et al [2]
27	Isc-sDscam-β5	sDscamβ	DS645963.1	Ig1-3, partial	N.D	N.D	9 cassette copies	In this study
28	Isc-sDscam-β6	sDscamβ	MF066898	Ig1-3,FNIII1-3	1 cysteine	No PYAT	6 cassette copies	In this study
29	Isc-sDscam-γ1	sDscamγ	MF066902	Ig1-3,FNIII1-3	No cysteine	No PYAT		In this study
30	Isc-sDscam-γ2	sDscamγ	MF066903	Ig1-3,FNIII1-3	No cysteine	No PYAT		In this study
31	Isc-sDscam-γ3	sDscamγ	MF066904	Ig1-3,FNIII1-3	No cysteine	EYAT		In this study
32	Isc-sDscam-γ4	sDscamγ	MF066905	Ig1-3,FNIII1-3	2 cysteines	No PYAT		In this study
Mesobuthus martensii
1	Mma-LDscam1	LDscam	KU378204	Ig1-10,FNIII1-6	1 cysteine	PYAT		Yue et al [2]
2	Mma-LDscam2	LDscam	KU378205	Ig1-10,FNIII1-6	No cysteine	PYAT		Yue et al [2]
3	Mma-LDscam3	LDscam	KX555551	Ig1-10,FNIII1-6	2 cysteines	PYAT		In this study
4	Mma-mDscam1	mDscam	KX555552	Ig1-9,FNIII1-4	2 cysteines	PYAT		In this study
5	Mma-mDscam2	mDscam	KX555553	Ig1-9,FNIII1-4	1 cysteine	PYAT		In this study
6	Mma-mDscam3	mDscam	KX555554	Ig1-9,FNIII1-4	2 cysteines	PYAT		In this study
7	Mma-mDscam4	mDscam	KX555555	Ig1-9,FNIII1-4	1 cysteine	PYAM		In this study
8	Mma-mDscam5	mDscam	KX555556	Ig1-9,FNIII1-4	2 cysteines	PYAT		In this study
9	Mma-mDscam6	mDscam	KX555557	Ig1-9,FNIII1-4	No cysteine	No PYAT		In this study
10	Mma-mDscam7	mDscam	KX555558	Ig1-9,FNIII1-4	No cysteine	PYAT		In this study
11	Mma-mDscam8	mDscam	KT932414	Ig1-9,FNIII1-4	2 cysteines	PYAM		Yue et al [2]
12	Mma-mDscam9	mDscam	KT932405.1	Ig1-9,FNIII1-4	1 cysteine	PYAT		Yue et al [2]
13	Mma-mDscam10	mDscam	KT932406.1	Ig1-9,FNIII1-4	1 cysteine	PYAT		Yue et al [2]
14	Mma-mDscam11	mDscam	KX555559	Ig1-9,FNIII1-4	1 cysteine	CYAT		In this study
15	Mma-mDscam12	mDscam	KX555560	Ig1-9,FNIII1-4	No cysteine	PYAT		In this study
16	Mma-mDscam13	mDscam	KX555546	Ig1-9,FNIII1-4	2 cysteines	PYAT		In this study
17	Mma-mDscam14	mDscam	KX555547	Ig1-9,FNIII1-4	2 cysteines	PYAT		In this study
18	Mma-mDscam15	mDscam	KX555548	Ig1-9,FNIII1-4	No cysteine	No PYAT		In this study
19	Mma-mDscam16	mDscam	KX555549	Ig5-9,FNIII1-4	2 cysteines	No PYAT		In this study
20	Mma-mDscam17	mDscam	KX555550	Ig1-9,FNIII1-4	2 cysteines	PYAA		In this study
21	Mma-sDscam-α	sDscamα	KT932407	Ig1-3,FNIII1-3	1 cysteine	No PYAT	40 cassette copies	Yue et al [2]
22	Mma-sDscam-β1	sDscamβ	KT932408	Ig1-3,FNIII1-3	1 cysteine	PYAT	13 cassette copies	Yue et al [2]
23	Mma-sDscam-β2	sDscamβ	KT932409	Ig1-3,FNIII1-3	No cysteine	No PYAT	8 cassette copies	Yue et al [2]
24	Mma-sDscam-β3	sDscamβ	KT932410	Ig1-3,FNIII1-3	No cysteine	SYAT	13 cassette copies	Yue et al [2]
25	Mma-sDscam-β4	sDscamβ	KT932411	Ig1-3,FNIII1-3	3 cysteines	PYAT	9 cassette copies	Yue et al [2]
26	Mma-sDscam-β5	sDscamβ	KT932412	Ig1-3,FNIII1-3	2 cysteines	PYAT	10 cassette copies	Yue et al [2]
27	Mma-sDscam-β6	sDscamβ	KT932413	Ig1-3,FNIII1-3	1 cysteine	PYAT	2 cassette copies	Yue et al [2]
28	Mma-sDscam-γ1	sDscamγ	KU641423	Ig1-3,FNIII1-3	2 cysteines	No PYAT		in this study
29	Mma-sDscam-γ2	sDscamγ	KU641424	Ig1-3,FNIII1-3	2 cysteines	No PYAT		in this study
30	Mma-sDscam-γ3	sDscamγ	KU641421	Ig1-3,FNIII1-3	No cysteine	No PYAT		in this study
31	Mma-sDscam-γ4	sDscamγ	KU641422	Ig1-3,FNIII1-3	3 cysteines	No PYAT		in this study
Stegodyphus mimosarum
1	Smi-LDscam1	LDscam	AZAQ01123172.1,AZAQ01123173.1,AZAQ01123176.1,AZAQ01123179.1,AZAQ01123180.1,AZAQ01123181.1,AZAQ01123182.1,AZAQ01123184.1,AZAQ01123185.1,AZAQ01123186.1	Ig1-10,FNIII1-6	1 cysteine	PYAT		In this study
2	Smi-LDscam2	LDscam	AZAQ01006594.1,AZAQ01021435.1,AZAQ01037133.1,AZAQ01086029.1,AZAQ01086028.1,AZAQ01086027.1,AZAQ01086025.1,AZAQ01086024.1,AZAQ01086023.1,AZAQ01086022.1	Ig1-10,FNIII1-6	N.D	N.D		In this study
3	Smi-mDscam1	mDscam	AZAQ01086383.1,AZAQ01086388.1,AZAQ01086394.1,AZAQ01086400.1,AZAQ01086404.1,AZAQ01026718.1,AZAQ01026717.1,AZAQ01026706.1,AZAQ01026705.1,AZAQ01026703.1,AZAQ01026701.1,AZAQ01026700.1,AZAQ01026699.1	Ig1-9,FNIII1-4	2 cysteines	PYAT		In this study
4	Smi-mDscam2	mDscam	AZAQ01075056.1,AZAQ01075054.1,AZAQ01075053.1,AZAQ01075052.1,AZAQ01075051.1,AZAQ01075049.1,AZAQ01075048.1	Ig1-9,FNIII1-4	1 cysteine	No PYAT		In this study
5	Smi-mDscam3	mDscam	AZAQ01128313.1,AZAQ01104889.1,AZAQ01104890.1,AZAQ01116590.1,AZAQ01059533.1,AZAQ01059536.1,AZAQ01059537.1,AZAQ01059539.1,AZAQ01059540.1,AZAQ01059541.1,AZAQ01059543.1	Ig1-9,FNIII1-4	1 cysteine	PYAT		In this study
6	Smi-mDscam4	mDscam	AZAQ01064988.1,AZAQ01048004.1,AZAQ01048002.1,AZAQ01076910.1,AZAQ01076909.1,AZAQ01076908.1,AZAQ01076907.1,AZAQ01076905.1,AZAQ01076904.1	Ig1-9,FNIII1-4	No cysteine	No PYAT		In this study
7	Smi-mDscam5	mDscam	AZAQ01088126.1,AZAQ01088128.1,AZAQ01088129.1,AZAQ01088133.1,AZAQ01088134.1,AZAQ01088136.1,AZAQ01088137.1,AZAQ01088139.1	Ig1-9,FNIII1-4	N.D	N.D		In this study
8	Smi-mDscam6	mDscam	AZAQ01074509.1,AZAQ01074519.1,AZAQ01074522.1,AZAQ01074523.1,AZAQ01074525.1,AZAQ01120629.1,AZAQ01120627.1,AZAQ01120626.1,AZAQ01120616.1,AZAQ01120615.1,AZAQ01120614.1	Ig1-9,FNIII1-4	2 cysteines	PYAT		In this study
9	Smi-mDscam7	mDscam	AZAQ01013659.1,AZAQ01101002.1,AZAQ01101004.1,AZAQ01101005.1,AZAQ01058660.1,AZAQ01058658.1,AZAQ01058655.1	Ig1-9,FNIII1-4	2 cysteines	PYAM		In this study
10	Smi-mDscam8	mDscam	AZAQ01105691.1,AZAQ01105689.1,AZAQ01104069.1,AZAQ01105681.1,AZAQ01105676.1,AZAQ01105674.1,AZAQ01105673.1,AZAQ01105671.1,AZAQ01105669.1,AZAQ01105667.1,AZAQ01105665.1,AZAQ01105664.1,AZAQ01105662.1,AZAQ01105661.1,AZAQ01105659.1,AZAQ01105658.1,AZAQ01105656.1	Ig1-9,FNIII1-4	1 cysteine	PYAT		In this study
11	Smi-mDscam9	mDscam	AZAQ01124042.1,AZAQ01124055.1,AZAQ01124056.1,AZAQ01094982.1,AZAQ01094983.1,AZAQ01094984.1,AZAQ01094985.1,AZAQ01094987.1,AZAQ01094988.1,AZAQ01094991.1,AZAQ01094993.1,AZAQ01094994.1	Ig1-9,FNIII1-4	1 cysteine	PYAT		In this study
12	Smi-mDscam10	mDscam	AZAQ01119612.1,AZAQ01119628.1,AZAQ01100268.1,AZAQ01035535.1,AZAQ01035531.1,AZAQ01035530.1,AZAQ01035529.1,AZAQ01035522.1,AZAQ01039103.1,AZAQ01039106.1,AZAQ01039111.1,AZAQ01039113.1,AZAQ01039114.1,AZAQ01039116.1,AZAQ01039122.1,AZAQ01039126.1	Ig1-9,FNIII1-4	N.D	PYAT		In this study
13	Smi-mDscam11	mDscam	AZAQ01044205.1,AZAQ01044206.1,AZAQ01044209.1,AZAQ01044216.1,AZAQ01051679.1,AZAQ01051680.1,AZAQ01051683.1,AZAQ01051684.1,AZAQ01051685.1,AZAQ01051686.1,AZAQ01051687.1,AZAQ01051688.1	Ig1-9,FNIII1-4	N.D	N.D		In this study
14	Smi-mDscam12	mDscam	AZAQ01122165.1,AZAQ01122162.1,AZAQ01122159.1,AZAQ01090569.1,AZAQ01090573.1,AZAQ01051494.1,AZAQ01051498.1,AZAQ01051505.1,AZAQ01051508.1,AZAQ01051508.1,AZAQ01025875.1,AZAQ01063653.1,AZAQ01063654.1,AZAQ01063657.1	Ig1-9,FNIII1-4	N.D	PYAT		In this study
15	Smi-mDscam13	mDscam	AZAQ01070277.1,AZAQ01070268.1,AZAQ01070265.1,AZAQ01118217.1,AZAQ01070720.1,AZAQ01070724.1,AZAQ01070725.1,AZAQ01027097.1,AZAQ01027098.1,AZAQ01027100.1,AZAQ01027101.1	Ig1-9,FNIII1-4	N.D	PYAT		In this study
16	Smi-mDscam14	mDscam	AZAQ01076177.1,AZAQ01076183.1,AZAQ01076185.1,AZAQ01076187.1,AZAQ01088517.1,AZAQ01088519.1,AZAQ01088520.1,AZAQ01088521.1,AZAQ01088522.1,AZAQ01088524.1,AZAQ01088528.1	Ig1-9,FNIII1-4	2 cysteines	PYAA		In this study
17	Smi-mDscam15	mDscam	AZAQ01069638.1,AZAQ01064279.1,AZAQ01064278.1,AZAQ01064277.1,AZAQ01064266.1,AZAQ01064265.1,AZAQ01064264.1,AZAQ01064258.1,AZAQ01064255.1,AZAQ01064254.1,AZAQ01064253.1,AZAQ01064252.1	Ig1-9,FNIII1-4	2 cysteines	PYAS		In this study
18	Smi-mDscam16	mDscam	AZAQ01120892.1,AZAQ01120886.1,AZAQ01120973.1,AZAQ01120972.1,AZAQ01120971.1,AZAQ01120970.1,AZAQ01120966.1,AZAQ01120965.1,AZAQ01120962.1,AZAQ01120961.1	Ig1-9,FNIII1-4	1 cysteine	PYAC		In this study
19	Smi-mDscam17	mDscam	AZAQ01043045.1,AZAQ01056569.1,AZAQ01056571.1,AZAQ01056577.1,AZAQ01056580.1,AZAQ01056581.1,AZAQ01056584.1,AZAQ01056587.1,AZAQ01056589.1,AZAQ01056596.1	Ig1-9,FNIII1-4	2 cysteines	PYAT		In this study
20	Smi-mDscam18	mDscam	AZAQ01071459.1,AZAQ01071468.1,AZAQ01071471.1,AZAQ01071484.1,AZAQ01071485.1,AZAQ01071486.1,AZAQ01071488.1,AZAQ01071490.1,AZAQ01071493.1,AZAQ01071496.1	Ig1-9,FNIII1-4	2 cysteines	PYAT		In this study
21	Smi-mDscam19	mDscam	AZAQ01091630.1,AZAQ01091642.1,AZAQ01091645.1,AZAQ01042930.1,AZAQ01042929.1,AZAQ01110604.1,AZAQ01110605.1,AZAQ01110606.1,AZAQ01110607.1,AZAQ01110608.1,AZAQ01110610.1,AZAQ01110612.1	Ig1-9,FNIII1-4	2 cysteines	PYAT		In this study
22	Smi-mDscam20	mDscam	AZAQ01046435.1,AZAQ01121580.1,AZAQ01121575.1,AZAQ01076903.1,AZAQ01076904.1	Ig1-9,FNIII1-4	1 cysteine	N.D		In this study
23	Smi-mDscam21	mDscam	AZAQ01073468.1,AZAQ01073470.1,AZAQ01073471.1,AZAQ01073473.1,AZAQ01073477.1,AZAQ01073478.1,AZAQ01068502.1,AZAQ01068501.1,AZAQ01068500.1	Ig1-9,FNIII1-4	1 cysteine	PYAT		In this study
24	Smi-mDscam22	mDscam	AZAQ01082753.1,AZAQ01082740.1,AZAQ01082735.1,AZAQ01082734.1,AZAQ01082733.1,AZAQ01082732.1,AZAQ01082727.1,AZAQ01082726.1,AZAQ01082725.1,AZAQ01082724.1,AZAQ01033131.1,AZAQ01033130.1,AZAQ01033128.1	Ig1-9,FNIII1-4	2 cysteines	PYAT		In this study
25	Smi-mDscam23	mDscam	AZAQ01020055.1,AZAQ01020051.1,AZAQ01020048.1,AZAQ01020047.1,AZAQ01020046.1,AZAQ01096258.1,AZAQ01096257.1AZAQ01110666.1	Ig1-9,FNIII1-4	2 cysteines	PYAV		In this study
26	Smi-sDscam-α1	sDscamα	AZAQ01125730.1,AZAQ01125728.1,AZAQ01125727.1,AZAQ01125726.1,AZAQ01125725.1,AZAQ01125724.1	Ig1-3,FNIII1-3	No cysteine	No PYAT	36 cassette copies	Yue et al [2]
27	Smi-sDscam-α2	sDscamα	AZAQ01116525.1,AZAQ01089909.1	Ig1-3,FNIII1-3	1 cysteine	No PYAT	18 cassette copies	In this study
28	Smi-sDscam-β1	sDscamβ	AZAQ01106106.1	Ig1-3,FNIII1-3	1 cysteine	PYAT	9 cassette copies	Yue et al [2]
29	Smi-sDscam-β2	sDscamβ	AZAQ01116366.1,AZAQ01116367.1	Ig1-3,FNIII1-3	No cysteine	No PYAT	13 cassette copies	Yue et al [2]
30	Smi-sDscam-β3	sDscamβ	AZAQ01000440.1,AZAQ01000441.1,AZAQ01111805.1,AZAQ01000442.1,AZAQ01000443.1	Ig1-3,FNIII1-3	2 cysteines	PYET	13 cassette copies	In this study
31	Smi-sDscam-β4	sDscamβ	AZAQ01098874.1,AZAQ01098875.1,AZAQ01098877.1,AZAQ01098878.1,AZAQ01098879.1	Ig1-3,FNIII1-3	1 cysteine	SYAT	17 cassette copies	In this study
32	Smi-sDscam-β5	sDscamβ	AZAQ01066395.1,AZAQ01066396.1,AZAQ01066397.1,AZAQ01066398.1,AZAQ01066400.1	Ig1-3,FNIII1-3	1 cysteine	PYAT	2 cassette copies	In this study
33	Smi-sDscam-β6	sDscamβ	AZAQ01036967.1,AZAQ01036966.1,AZAQ01036965.1,AZAQ01036964.1	Ig1-3,FNIII1-3	No cysteine	PYST	2 cassette copies	In this study
34	Smi-sDscam-γ1	sDscamγ	AZAQ01062653.1,AZAQ01062648.1,AZAQ01062646.1AZAQ01062642.1,AZAQ01062639.1,AZAQ01062638.1	Ig1-3,FNIII1-3	1 cysteine	No PYAT		In this study
35	Smi-sDscam-γ2	sDscamγ	AZAQ01036971.1	Ig1-3,FNIII1-3	3 cysteines	N.D		In this study
Parasteatoda tepidariorum
1	Pte-LDscam1	LDscam	AOMJ01142150.1,AOMJ01142152.1,AOMJ01223598.1,AOMJ01142154.1,AOMJ01142155.1,AOMJ01142156.1,AOMJ01142157.1,AOMJ01142158.1,AOMJ01142159,	Ig1-10,FNIII1-6	1 cysteine	No PYAT		In this study
2	Pte-LDscam2	LDscam	AOMJ01180391.1,AOMJ01180392.1,AOMJ01180393,	Ig1-10,FNIII1-6	No cysteine	PYAT		In this study
3	Pte-mDscam1	mDscam	AOMJ01249546.1,AOMJ01249536.1,AOMJ01249532.1,AOMJ01249527.1,AOMJ01249524.1,AOMJ01249522.1,AOMJ01249520.1,AOMJ01249517.1,AOMJ01249516.1,AOMJ01249515.1,AOMJ01249504.1,AOMJ01249502.1,AOMJ01249495.1,AOMJ01249494.1,AOMJ01249491,	Ig1-9,FNIII1-4	2 cysteines	PYAT		In this study
4	Pte-mDscam2	mDscam	AOMJ01162946.1,AOMJ01162947.1,AOMJ01162949.1,AOMJ01162951.1,AOMJ01162955.1,AOMJ01162957.1,AOMJ01162958.1,AOMJ01162959.1,AOMJ01162961,	Ig1-9,FNIII1-4	1 cysteine	No PYAT		In this study
5	Pte-mDscam3	mDscam	AOMJ01263258.1,AOMJ01263251.1,AOMJ01263245.1,AOMJ01263244.1,AOMJ01263239.1,AOMJ01263237.1,AOMJ01263236.1,AOMJ01263235.1,AOMJ01263231.1,AOMJ01263230.1,AOMJ01263228.1,AOMJ01263226,	Ig1-9,FNIII1-4	1 cysteine	PYAT		In this study
6	Pte-mDscam4	mDscam	AOMJ01117949.1,AOMJ01081512.1,AOMJ01081513.1,AOMJ01081514.1,AOMJ01081518.1,AOMJ01081519.1,AOMJ01081520.1,AOMJ01081521.1,AOMJ01081523.1,AOMJ01081524.1,AOMJ01081525,	Ig1-9,FNIII1-4	1 cysteine	N.D		In this study
7	Pte-mDscam5	mDscam	AOMJ01006546.1,AOMJ01006542.1,AOMJ01006532.1,AOMJ01006531.1,AOMJ01006530.1,AOMJ01006527.1,AOMJ01006525.1,AOMJ01006526.1,AOMJ01006524,	Ig1-9,FNIII1-4	N.D	N.D		In this study
8	Pte-mDscam6	mDscam	AOMJ01004784.1,AOMJ01213293.1,AOMJ01213294.1,AOMJ01213295.1,AOMJ01213296.1,AOMJ01213299.1,AOMJ01213300,	Ig1-9,FNIII1-4	2 cysteines	N.D		In this study
9	Pte-mDscam7	mDscam	AOMJ01076813.1,AOMJ01094690.1,AOMJ01094691.1,AOMJ01094698.1,AOMJ01094700.1,AOMJ01079687.1,AOMJ01094703.1,AOMJ01094706.1,AOMJ01094708.1,AOMJ01094709.1,AOMJ01094714.1,AOMJ01094717.1,AOMJ01094719.1,AOMJ01094721.1,AOMJ01094722,	Ig1-9,FNIII1-4	N.D	PYAM		In this study
10	Pte-mDscam8	mDscam	AOMJ01213355.1,AOMJ01213359.1,AOMJ01213361.1,AOMJ01213362.1,AOMJ01213364.1,AOMJ01213365.1,AOMJ01213366.1,AOMJ01213371.1,AOMJ01213372.1,AOMJ01213373,	Ig1-9,FNIII1-4	1 cysteine	PYAT		In this study
11	Pte-mDscam9	mDscam	AOMJ01112037.1,AOMJ01112042.1,AOMJ01112043.1,AOMJ01112045.1,AOMJ01112046,	Ig1-9,FNIII1-4	1 cysteine	PYAT		In this study
12	Pte-mDscam10	mDscam	AOMJ01094545.1,AOMJ01094547.1,AOMJ01094555.1,AOMJ01094559.1,AOMJ01094563.1,AOMJ01094567.1,AOMJ01094569.1,AOMJ01094571.1,AOMJ01094572.1,AOMJ01094575.1,AOMJ01094576.1,AOMJ01094581.1,AOMJ01094587,	Ig1-9,FNIII1-4	N.D	PYAT		In this study
13	Pte-mDscam11	mDscam	AOMJ01183002.1,AOMJ01182983.1,AOMJ01182980.1,AOMJ01182962.1,AOMJ01182954.1,AOMJ01182951.1,AOMJ01182949.1,AOMJ01182942.1,AOMJ01182941.1,AOMJ01111826.1,AOMJ01111823.1,AOMJ01111820.1,AOMJ01111816,	Ig1-9,FNIII1-4	N.D	N.D		In this study
14	Pte-mDscam12	mDscam	AOMJ01094603.1,AOMJ01094606.1,AOMJ01094609.1,AOMJ01094610.1,AOMJ01094613.1,AOMJ01094616.1,AOMJ01094622.1,AOMJ01094623.1,AOMJ01094625.1,AOMJ01094626.1,AOMJ01094628.1,AOMJ01094629.1,AOMJ01094630.1,AOMJ01094631.1,AOMJ01094636	Ig1-9,FNIII1-4	N.D	PYAT		In this study
15	Pte-mDscam13	mDscam	AOMJ01249477.1,AOMJ01249471.1,AOMJ01249470.1,AOMJ01249466.1,AOMJ01249465.1,AOMJ01249464.1,AOMJ01249463.1,AOMJ01249457,	Ig1-9,FNIII1-4	N.D	N.D		In this study
16	Pte-mDscam14	mDscam	AOMJ01006389.1,AOMJ01006388.1,AOMJ01006387.1,AOMJ01006385,	Ig1-9,FNIII1-4	No cysteine	PYAA		In this study
17	Pte-mDscam15	mDscam	AOMJ01166040.1,AOMJ01166039.1,AOMJ01166037.1,AOMJ01166035.1,AOMJ01166034.1,AOMJ01166033.1,AOMJ01166031,	Ig1-9,FNIII1-4	1 cysteine	PYAA		In this study
18	Pte-mDscam16	mDscam	AOMJ01205229.1,AOMJ01142326.1,AOMJ01142325 .1,AOMJ01142315.1,AOMJ01142314 .1,AOMJ01142313.1,AOMJ01142311.1,AOMJ01142310,	Ig1-9,FNIII1-4	N.D	N.D		In this study
19	Pte-mDscam17	mDscam	AOMJ01231900.1,AOMJ01231899.1,AOMJ01033948.1,AOMJ01231896,	Ig1-9,FNIII1-4	N.D	N.D		In this study
20	Pte-mDscam18	mDscam	AOMJ01110382.1,AOMJ01110385.1,AOMJ01110387.1,AOMJ01110388.1,AOMJ01110390,	Ig1-9,FNIII1-4	N.D	N.D		In this study
21	Pte-mDscam19	mDscam	AOMJ01180203.1,AOMJ01180200.1,AOMJ01072551.1,AOMJ01072556.1,AOMJ01072558.1,AOMJ01072559.1,AOMJ01072562 .1,AOMJ01072563.1,AOMJ01072566, AOMJ01072567.1,AOMJ01072569.1,AOMJ01072571,	Ig1-9,FNIII1-4	1 cysteine	N.D		In this study
22	Pte-mDscam20	mDscam	AOMJ01119917.1,AOMJ01119915.1,AOMJ01119912.1,AOMJ01119911.1,AOMJ01119910 .1,AOMJ01119909,	Ig1-9,FNIII1-4	N.D	N.D		In this study
23	Pte-mDscam21	mDscam	AOMJ01213158.1,AOMJ01213165.1,AOMJ01213166.1,AOMJ01213167.1,AOMJ01213168.1,AOMJ01213139,	Ig1-9,FNIII1-4	2 cysteines	N.D		In this study
24	Pte-mDscam22	mDscam	AOMJ01213135.1,AOMJ01213136.1,AOMJ01213137.1,AOMJ01213138,	Ig1-9,FNIII1-4	2 cysteines	N.D		In this study
25	Pte-mDscam23	mDscam	AOMJ01205184.1,AOMJ01205185.1,AOMJ01205186 .1,AOMJ01205187 ,	Ig1-9,FNIII1-4	3 cysteines	No PYAT		In this study
26	Pte-mDscam24	mDscam	AOMJ01017627.1,AOMJ01017625.1,AOMJ01017624.1,AOMJ01017623.1,AOMJ01017622.1,AOMJ01017620,	Ig1-9,FNIII1-4	No cysteine	PYAT		In this study
27	Pte-mDscam25	mDscam	AOMJ01110269.1,AOMJ01110268.1,AOMJ01110267.1,AOMJ01110266.1,AOMJ01110264.1,AOMJ01110263.1,AOMJ01110261.1,AOMJ01110260.1,AOMJ01146892,	Ig1-9,FNIII1-4	N.D	N.D		In this study
28	Pte-mDscam26	mDscam	AOMJ01053170.1,AOMJ01053171.1,AOMJ01053172.1,AOMJ01053173,	Ig1-9,FNIII1-4	2 cysteines	PYAT		In this study
29	Pte-mDscam27	mDscam	AOMJ01017719.1,AOMJ01017721.1,AOMJ01017722.1,AOMJ01017724.1,AOMJ01017726.1,AOMJ01017727,	Ig1-9,FNIII1-3	3 cysteines	PYAT		In this study
30	Pte-mDscam28	mDscam	AOMJ01175189.1,AOMJ01175184.1,AOMJ01175182.1,AOMJ01175181.1,AOMJ01175180.1,AOMJ01175179.1,AOMJ01221605.1,AOMJ01175177.1,AOMJ01092336,	Ig1-9,FNIII1-4	1 cysteine	N.D		In this study
31	Pte-mDscam29	mDscam	AOMJ01179708.1,AOMJ01179693.1,AOMJ01179688.1,AOMJ01179684 .1,AOMJ01179683.1,AOMJ01179681.1,AOMJ01090307.1,AOMJ01179680.1,AOMJ01179677.1,AOMJ01179673,	Ig1-9,FNIII1-4	1 cysteine	N.D		In this study
32	Pte-mDscam30	mDscam	AOMJ01254157.1,AOMJ01012296.1,AOMJ01012295.1,AOMJ01012294.1,AOMJ01012292.1,AOMJ01012291.1,AOMJ01012290.1,AOMJ01012289.1,AOMJ01012287.1,AOMJ01012285.1,AOMJ01012284.1,AOMJ01012280.1,AOMJ01012279.1,AOMJ01012276,	Ig1-9,FNIII1-4	1 cysteine	N.D		In this study
33	Pte-mDscam31	mDscam	AOMJ01242517.1,AOMJ01220230.1,AOMJ01220229.1,AOMJ01220228.1,AOMJ01220227.1,AOMJ01220223.1,AOMJ01220222.1,AOMJ01220221.1,AOMJ01220220.1,AOMJ01220219.1,AOMJ01220217,	Ig1-9,FNIII1-4	1 cysteine	PYAT		In this study
34	Pte-mDscam32	mDscam	AOMJ01213324.1,AOMJ01213319.1,AOMJ01213315.1,AOMJ01213314.1,AOMJ01213313.1,AOMJ01213312.1,AOMJ01213311.1,AOMJ01213310.1,AOMJ01213309.1,AOMJ01213307.1,AOMJ01213306.1,AOMJ01213304,	Ig1-9,FNIII1-4	2 cysteines	PYAT		In this study
35	Pte-sDscam-α1	sDscamα	AOMJ01130732.1,AOMJ01130733.1,AOMJ01130734.1,AOMJ01130736.1,AOMJ01130737.1,AOMJ01130738.1,AOMJ01130739.1,AOMJ01130740.1,AOMJ01130741.1,AOMJ01130742.1,AOMJ01130744.1,AOMJ01130745.1,AOMJ01130746.1,AOMJ01130748,	Ig1-3,FNIII1-3	No cysteine	N.D	36 cassette copies	In this study
36	Pte-sDscam-α2	sDscamα	AOMJ01206707.1,AOMJ01206706.1,AOMJ01206705.1,AOMJ01206704.1,AOMJ01206703,	Ig1-3,FNIII1-3	1 cysteine	No PYAT	27 cassette copies	In this study
37	Pte-sDscam-β1	sDscamβ	AOMJ01096065.1,AOMJ01096067.1,AOMJ01096068.1,AOMJ01096069.1,AOMJ01096070.1,AOMJ01096071.1,AOMJ01096072.1,AOMJ01128713.1,AOMJ01128714.1,AOMJ01128715.1,AOMJ01128716.1,AOMJ01128717,	Ig1-3,FNIII1-3	1 cysteine	PYAT	11 cassette copies	In this study
38	Pte-sDscam-β2	sDscamβ	AOMJ01157033.1,AOMJ01157034.1,AOMJ01157036.1,AOMJ01157040.1,AOMJ01157041.1,AOMJ01157042,	Ig1-3,FNIII1-3	No cysteine	No PYAT	17 cassette copies	In this study
39	Pte-sDscam-β3	sDscamβ	AOMJ01140374.1,AOMJ01140373.1,AOMJ01140372.1,AOMJ01140371.1,AOMJ01140370.1,AOMJ01140369.1,AOMJ01020082.1,AOMJ01140366.1,AOMJ01140365.1,AOMJ01140364.1,AOMJ01220785.1,AOMJ01140363.1,AOMJ01140361.1,AOMJ01140360,	Ig1-3,FNIII1-3	1 cysteine	PYET	12 cassette copies	In this study
40	Pte-sDscam-β4	sDscamβ	AOMJ01203565.1,AOMJ01203564.1,AOMJ01203563.1,AOMJ01203561.1,AOMJ01203559.1,AOMJ01203557.1,AOMJ01203556.1,AOMJ01203554.1,AOMJ01203553.1,AOMJ01203552.1,AOMJ01203551.1,AOMJ01203550.1,AOMJ01203548.1,AOMJ01203547.1,AOMJ01203544.1,AOMJ01203543.1,AOMJ01203542.1,AOMJ01203541.1,AOMJ01203540.1,AOMJ01203539.1,AOMJ01203538.1,AOMJ01203537.1,AOMJ01203536,	Ig1-3,FNIII1-3	1 cysteine	SYAT	14 cassette copies	In this study
41	Pte-sDscam-γ1	sDscamγ	AOMJ01237992.1,AOMJ01237991.1,AOMJ01237982.1,AOMJ01237981.1,AOMJ01237980.1,AOMJ01237979.1,AOMJ01237978,	Ig1-3,FNIII1-3	1 cysteine	No PYAT		In this study
42	Pte-sDscam-γ2	sDscamγ	AOMJ01256865.1,AOMJ01256864.1,AOMJ01256861.1,AOMJ01256859.1,AOMJ01256862,	Ig1-3,FNIII1-3	3 cysteines	N.D		In this study
43	Pte-sDscam-γ3	sDscamγ	AOMJ01140359.1,AOMJ01195666.1,AOMJ01108272.1,AOMJ01195667 .1,AOMJ01195668 .1,AOMJ01195669 .1,AOMJ01195670 ,	Ig1-3,FNIII1-3	1 cysteine	N.D		In this study
44	Pte-sDscam-γ4	sDscamγ	AOMJ01126503.1,AOMJ01126497.1,AOMJ01126496,	Ig1-3,FNIII1-3	2 cysteines	N.D		In this study
45	Pte-sDscam-γ5	sDscamγ	AOMJ01256864.1,AOMJ01256856.1,AOMJ01256855.1,AOMJ01256847.1,AOMJ01256845.1,AOMJ01256844,	Ig1-3,FNIII1-3	1 cysteine	No PYAT		In this study
46	Pte-sDscam-γ6	sDscamγ	AOMJ01256838.1,AOMJ01256837,	Ig1-3,FNIII1-3	1 cysteine	PYST		In this study
Limulus polyphemu
1	Lpo-LDscam1	LDscam	MF106020	Ig1-10,FNIII1-6	N.D	N.D		In this study
2	Lpo-LDscam2	LDscam	MF106021	Ig1-10,FNIII1-6	2 cysteines	No PYAT		In this study
3	Lpo-LDscam3	LDscam	MF106022	Ig1-10,FNIII1-6	1 cysteine	PYAT		In this study
4	Lpo-LDscam4	LDscam	MF106023	Ig3-10,FNIII1-6	1 cysteine	PYAT		In this study
5	Lpo-LDscam5	LDscam	MF106024	Ig1-10,FNIII1-6	N.D	N.D		In this study
6	Lpo-LDscam6	LDscam	MF106025	Ig1-10,FNIII1-6	N.D	N.D		In this study
7	Lpo-LDscam7	LDscam	MF106026	Ig1-10,FNIII1-4	N.D	N.D		In this study
8	Lpo-LDscam8	LDscam	MF106027	Ig1-10,FNIII1-6	2 cysteines	N.D		In this study
9	Lpo-mDscam1	mDscam	KY709717	Ig1-9,FNIII1-4	No cysteine	PYAT		Yue et al [2]
10	Lpo-mDscam2	mDscam	MF106028	Ig1-9,FNIII1-4	No cysteine	PYAT		In this study
11	Lpo-mDscam3	mDscam	MF106029	Ig1-9,FNIII1-4	No cysteine	N.D		In this study
12	Lpo-mDscam4	mDscam	MF106030	Ig2-9,FNIII1-4	1 cysteine	PYAT		In this study
13	Lpo-mDscam5	mDscam	MF106031	Ig1-9,FNIII1-4	N.D	N.D		In this study
14	Lpo-mDscam6	mDscam	MF106032	Ig3-9,FNIII1-4	N.D	N.D		In this study
15	Lpo-mDscam7	mDscam	MF106033	Ig1-9,FNIII1-4	N.D	PYAT		In this study
16	Lpo-mDscam8	mDscam	MF106034	Ig1-9	N.D	N.D		In this study
17	Lpo-mDscam9	mDscam	MF106035	Ig1-9,FNIII1-4	N.D	N.D		In this study
18	Lpo-mDscam10	mDscam	MF106036	Ig1-9,FNIII1-4	N.D	N.D		In this study
19	Lpo-mDscam11	mDscam	MF106037	Ig1-9,FNIII1-4	N.D	N.D		In this study
20	Lpo-mDscam12	mDscam	MF106038	Ig1-9,FNIII1-4	N.D	N.D		In this study
21	Lpo-mDscam13	mDscam	MF106039	Ig1-9,FNIII1-4	N.D	N.D		In this study
22	Lpo-mDscam14	mDscam	MF106040	Ig1-9,FNIII1-4	N.D	N.D		In this study
23	Lpo-mDscam15	mDscam	MF106041	Ig1-9,FNIII1-4	2 cysteines	N.D		In this study
24	Lpo-mDscam16	mDscam	MF106042	Ig1-9,FNIII1-4	N.D	N.D		In this study
25	Lpo-mDscam17	mDscam	MF106043	Ig2-9,FNIII1-4	2 cysteines	PYAT		In this study
26	Lpo-mDscam18	mDscam	MF106044	Ig1-9,FNIII1-4	2 cysteines	PYAT		In this study
27	Lpo-mDscam19	mDscam	MF106045	Ig1-9,FNIII1-4	2 cysteines	PYAT		In this study
28	Lpo-mDscam20	mDscam	MF106046	Ig1-9,FNIII1-4	N.D	N.D		In this study
29	Lpo-sDscam-α1	sDscamα	KT932388	Ig1-3,FNIII1-3	2 cysteines	N.D	13 cassette copies	Yue et al [2]
30	Lpo-sDscam-α2	sDscamα	KT932389	Ig1-3,FNIII1-3	2 cysteines	No PYAT	21 cassette copies	Yue et al [2]
31	Lpo-sDscam-α3	sDscamα	MF106047	Ig1-3,FNIII1-3	2 cysteines	No PYAT	12 cassette copies	In this study
32	Lpo-sDscam-β1	sDscamβ	KT932390	Ig1-3,FNIII1-3	1 cysteine	PYAT	9 cassette copies	Yue et al [2]
33	Lpo-sDscam-β2	sDscamβ	KT932391	Ig1-3,FNIII1-2	N.D	N.D	11 cassette copies	Yue et al [2]
34	Lpo-sDscam-β3	sDscamβ	MF106048	Ig1-3,FNIII1-3	1 cysteine	N.D	7 cassette copies	In this study
35	Lpo-sDscam-β4	sDscamβ	MF106049	Ig1-3,FNIII1-3	1 cysteine	N.D	7 cassette copies	In this study
36	Lpo-sDscam-β5	sDscamβ	MF106050	Ig1-3,FNIII1-2	N.D	N.D	8 cassette copies	In this study
37	Lpo-sDscam-γ1	sDscamγ	MF106051	Ig1-3,FNIII1-3	1 cysteine	PYAD		In this study
38	Lpo-sDscam-γ2	sDscamγ	MF106052	Ig1-3,FNIII1-3	No cysteine	PYAT		In this study
39	Lpo-sDscam-γ3	sDscamγ	MF106053	Ig1-3,FNIII1	N.D	N.D		In this study
40	Lpo-sDscam-γ4	sDscamγ	MF113378	Ig1-3,FNIII1-3	N.D	N.D		In this study
Note: “N.D.” stands for “Not Determined”
[1]	Brites D, Brena C, Ebert D, Du Pasquier L. More than one way to produce protein diversity: duplication and limited alternative splicing of an adhesion molecule gene in basal arthropods. Evolution. 2013;67:2999-3011.
[2]	Yue Y, Meng Y, Ma H, Hou S, Cao G, Hong W , et al. A large family of Dscam genes with tandemly arrayed 5' cassettes in Chelicerata. Nat Commun. 2016; 7: 11252
