# Supplementary material for: A chelicerate-specific burst of nonclassical Dscam diversity
Source: BMC Genomics. 2018 Jan 19;19:66. doi: 10.1186/s12864-017-4420-0 (PMC5775551; doi:10.1186/s12864-017-4420-0)
Supplement: Supplementary file 4 — RNA-seq datasets in Chelicerata species. (XLSX 21 kb) [file 12864_2017_4420_MOESM4_ESM.xlsx]

## Sheet: RNA-Seq Datasets
Table S3. RNA-seq data in Chelicerata species
Species	Lab	Description	Data Source	Ref
Metaseiulus occidentalis	University of Florida - Interdisciplinary Center for Biotechnology Research ,USA	mixed tissues	https://www.ncbi.nlm.nih.gov/Traces/study/?acc=SRP011590
Ixodes scapularis	Broad Institute (BI),USA	20 embryo-derived cell lines	https://www.ncbi.nlm.nih.gov/Traces/study/?acc=SRP052147;SRP052166;SRP052124;SRP052101;SRP052095;SRP052162;SRP052118;SRP052089;SRP052136;SRP052183;SRP052117;SRP052140;SRP052153;SRP052103;SRP052149;SRP052151;SRP052169;SRP052151;SRP052096;SRP052086;SRP052105 ;
Ixodes scapularis	SaBio. Instituto de Investigación en Recursos Cinegéticos IREC-CSIC-UCLM-JCCM,Spain	embryo-derived cell line ISE6 , 2 treatments , 2 replicates	https://www.ncbi.nlm.nih.gov/Traces/study/?acc=SRP058346	Villar et al [1]
Ixodes scapularis	Old Dominion University,USA	wikel strain, adult female Synganglion	https://www.ncbi.nlm.nih.gov/Traces/study/?acc=SRP040677
Mesobuthus martensii	Zhejiang University,China	5 tissues , 3 replicates	https://www.ncbi.nlm.nih.gov/Traces/study/?acc=SRP064632	Yue et al [2]
Stegodyphus mimosarum	Beijing Genome Institute (BGI),China	whole body	https://www.ncbi.nlm.nih.gov/Traces/study/?acc=SRP031830
Stegodyphus mimosarum	Edinburgh University,Scotland	whole body	https://www.ncbi.nlm.nih.gov/Traces/study/?acc=ERP001169
Parasteatoda tepidariorum	Baylor College of Medicine (BCM),USA	Goettingen strain,adult male and female, 2 tissues	https://www.ncbi.nlm.nih.gov/Traces/study/?acc=SRP055769
Limulus polyphemus	Zhejiang University,China	whole body, 3 replicates	https://www.ncbi.nlm.nih.gov/Traces/study/?acc=SRP064677	Yue et al [2]
[1] Villar M, Ayllón N, Alberdi P, Moreno A, Moreno M,Tobes R,et al. Integrated Metabolomics, Transcriptomics and Proteomics Identifies Metabolic Pathways Affected by Anaplasma phagocytophilum Infection in Tick Cells .Mol Cell Proteomics. 2015 ; 14: 3154–72.
[2] Yue Y, Meng Y, Ma H, Hou S, Cao G, Hong W , et al. A large family of Dscam genes with tandemly arrayed 5' cassettes in Chelicerata. Nat Commun. 2016; 7: 11252

## Sheet: RNA-Seq Cell And Tissue Types
Table S3. RNA-seq data in Chelicerata species
Species	Lab	Description	Experiment	Run_s	SRA_Study_s	MBytes
Metaseiulus occidentalis	University of Florida - Interdisciplinary Center for Biotechnology Research ,USA	pooled eggs, larvae, nymphs_adult males and females_ larvae treated with sulfur and with adult females treated with carbaryl	SRX130317	SRR446504	SRP011590	927
Ixodes scapularis	Broad Institute (BI),USA	strain IDE2-1; Arthropod Cell Line RNA Seq;Embryo	SRX840953	SRR1755879	SRP052147	170
Ixodes scapularis	Broad Institute (BI),USA	strain IDE2-1; Arthropod Cell Line RNA Seq;Embryo	SRX841104	SRR1756081	SRP052147	183
Ixodes scapularis	Broad Institute (BI),USA	strain IDE2-1; Arthropod Cell Line RNA Seq;Embryo	SRX841173	SRR1756162	SRP052147	194
Ixodes scapularis	Broad Institute (BI),USA	strain IDE2-1; Arthropod Cell Line RNA Seq;Embryo	SRX841173	SRR1756356	SRP052147	179
Ixodes scapularis	Broad Institute (BI),USA	strain IDE2-1; Arthropod Cell Line RNA Seq;Embryo	SRX841104	SRR1765227	SRP052147	180
Ixodes scapularis	Broad Institute (BI),USA	strain IDE2-2; Arthropod Cell Line RNA Seq;Embryo	SRX840988	SRR1755919	SRP052166	154
Ixodes scapularis	Broad Institute (BI),USA	strain IDE2-2; Arthropod Cell Line RNA Seq;Embryo	SRX841081	SRR1756055	SRP052166	157
Ixodes scapularis	Broad Institute (BI),USA	strain IDE2-2; Arthropod Cell Line RNA Seq;Embryo	SRX841347	SRR1756404	SRP052166	163
Ixodes scapularis	Broad Institute (BI),USA	strain IDE2-2; Arthropod Cell Line RNA Seq;Embryo	SRX841347	SRR1756482	SRP052166	150
Ixodes scapularis	Broad Institute (BI),USA	strain IDE2-2; Arthropod Cell Line RNA Seq;Embryo	SRX840988	SRR1765263	SRP052166	157
Ixodes scapularis	Broad Institute (BI),USA	strain IDE2-3; Arthropod Cell Line RNA Seq;Embryo	SRX840904	SRR1755791	SRP052124	167
Ixodes scapularis	Broad Institute (BI),USA	strain IDE2-3; Arthropod Cell Line RNA Seq;Embryo	SRX841152	SRR1756138	SRP052124	181
Ixodes scapularis	Broad Institute (BI),USA	strain IDE2-3; Arthropod Cell Line RNA Seq;Embryo	SRX841152	SRR1756142	SRP052124	167
Ixodes scapularis	Broad Institute (BI),USA	strain IDE2-3; Arthropod Cell Line RNA Seq;Embryo	SRX841196	SRR1756211	SRP052124	171
Ixodes scapularis	Broad Institute (BI),USA	strain IDE2-3; Arthropod Cell Line RNA Seq;Embryo	SRX841196	SRR1756381	SRP052124	173
Ixodes scapularis	Broad Institute (BI),USA	strain IDE2-4; Arthropod Cell Line RNA Seq;Embryo	SRX840870	SRR1755746	SRP052101	178
Ixodes scapularis	Broad Institute (BI),USA	strain IDE2-4; Arthropod Cell Line RNA Seq;Embryo	SRX841094	SRR1756070	SRP052101	169
Ixodes scapularis	Broad Institute (BI),USA	strain IDE2-4; Arthropod Cell Line RNA Seq;Embryo	SRX841094	SRR1756216	SRP052101	156
Ixodes scapularis	Broad Institute (BI),USA	strain IDE2-4; Arthropod Cell Line RNA Seq;Embryo	SRX841202	SRR1756217	SRP052101	159
Ixodes scapularis	Broad Institute (BI),USA	strain IDE2-4; Arthropod Cell Line RNA Seq;Embryo	SRX841202	SRR1765062	SRP052101	156
Ixodes scapularis	Broad Institute (BI),USA	strain ISE6-1; Arthropod Cell Line RNA Seq;Embryo	SRX840863	SRR1755741	SRP052095	198
Ixodes scapularis	Broad Institute (BI),USA	strain ISE6-1; Arthropod Cell Line RNA Seq;Embryo	SRX841171	SRR1756156	SRP052095	179
Ixodes scapularis	Broad Institute (BI),USA	strain ISE6-1; Arthropod Cell Line RNA Seq;Embryo	SRX841266	SRR1756297	SRP052095	197
Ixodes scapularis	Broad Institute (BI),USA	strain ISE6-1; Arthropod Cell Line RNA Seq;Embryo	SRX840863	SRR1765019	SRP052095	200
Ixodes scapularis	Broad Institute (BI),USA	strain ISE6-1; Arthropod Cell Line RNA Seq;Embryo	SRX841266	SRR1765024	SRP052095	213
Ixodes scapularis	Broad Institute (BI),USA	strain ISE6-2; Arthropod Cell Line RNA Seq;Embryo	SRX840980	SRR1755911	SRP052162	205
Ixodes scapularis	Broad Institute (BI),USA	strain ISE6-2; Arthropod Cell Line RNA Seq;Embryo	SRX841370	SRR1756435	SRP052162	218
Ixodes scapularis	Broad Institute (BI),USA	strain ISE6-2; Arthropod Cell Line RNA Seq;Embryo	SRX841370	SRR1756450	SRP052162	202
Ixodes scapularis	Broad Institute (BI),USA	strain ISE6-2; Arthropod Cell Line RNA Seq;Embryo	SRX841402	SRR1756495	SRP052162	180
Ixodes scapularis	Broad Institute (BI),USA	strain ISE6-3; Arthropod Cell Line RNA Seq;Embryo	SRX840954	SRR1755880	SRP052118	149
Ixodes scapularis	Broad Institute (BI),USA	strain ISE6-3; Arthropod Cell Line RNA Seq;Embryo	SRX841322	SRR1756366	SRP052118	145
Ixodes scapularis	Broad Institute (BI),USA	strain ISE6-3; Arthropod Cell Line RNA Seq;Embryo	SRX841322	SRR1756372	SRP052118	157
Ixodes scapularis	Broad Institute (BI),USA	strain ISE6-3; Arthropod Cell Line RNA Seq;Embryo	SRX841344	SRR1756400	SRP052118	147
Ixodes scapularis	Broad Institute (BI),USA	strain ISE6-3; Arthropod Cell Line RNA Seq;Embryo	SRX841344	SRR1756439	SRP052118	150
Ixodes scapularis	Broad Institute (BI),USA	strain ISE6-4; Arthropod Cell Line RNA Seq;Embryo	SRX840857	SRR1755734	SRP052089	127
Ixodes scapularis	Broad Institute (BI),USA	strain ISE6-4; Arthropod Cell Line RNA Seq;Embryo	SRX841015	SRR1755951	SRP052089	157
Ixodes scapularis	Broad Institute (BI),USA	strain ISE6-4; Arthropod Cell Line RNA Seq;Embryo	SRX841252	SRR1756278	SRP052089	128
Ixodes scapularis	Broad Institute (BI),USA	strain ISE6-4; Arthropod Cell Line RNA Seq;Embryo	SRX840857	SRR1765207	SRP052089	139
Ixodes scapularis	Broad Institute (BI),USA	strain ISE6-4; Arthropod Cell Line RNA Seq;Embryo	SRX841252	SRR1765211	SRP052089	126
Ixodes scapularis	Broad Institute (BI),USA	strain IDE8-1; Arthropod Cell Line RNA Seq;Embryo	SRX840989	SRR1755920	SRP052136	145
Ixodes scapularis	Broad Institute (BI),USA	strain IDE8-1; Arthropod Cell Line RNA Seq;Embryo	SRX841128	SRR1756108	SRP052136	183
Ixodes scapularis	Broad Institute (BI),USA	strain IDE8-1; Arthropod Cell Line RNA Seq;Embryo	SRX841305	SRR1756347	SRP052136	158
Ixodes scapularis	Broad Institute (BI),USA	strain IDE8-1; Arthropod Cell Line RNA Seq;Embryo	SRX841305	SRR1764981	SRP052136	145
Ixodes scapularis	Broad Institute (BI),USA	strain IDE8-1; Arthropod Cell Line RNA Seq;Embryo	SRX840989	SRR1765010	SRP052136	146
Ixodes scapularis	Broad Institute (BI),USA	strain IDE8-2; Arthropod Cell Line RNA Seq;Embryo	SRX841095	SRR1756071	SRP052183	109
Ixodes scapularis	Broad Institute (BI),USA	strain IDE8-2; Arthropod Cell Line RNA Seq;Embryo	SRX841095	SRR1756224	SRP052183	119
Ixodes scapularis	Broad Institute (BI),USA	strain IDE8-2; Arthropod Cell Line RNA Seq;Embryo	SRX841247	SRR1756274	SRP052183	108
Ixodes scapularis	Broad Institute (BI),USA	strain IDE8-2; Arthropod Cell Line RNA Seq;Embryo	SRX841398	SRR1756483	SRP052183	136
Ixodes scapularis	Broad Institute (BI),USA	strain IDE8-2; Arthropod Cell Line RNA Seq;Embryo	SRX841247	SRR1765032	SRP052183	110
Ixodes scapularis	Broad Institute (BI),USA	strain IDE8-3; Arthropod Cell Line RNA Seq;Embryo	SRX841077	SRR1756056	SRP052117	203
Ixodes scapularis	Broad Institute (BI),USA	strain IDE8-3; Arthropod Cell Line RNA Seq;Embryo	SRX841237	SRR1756265	SRP052117	238
Ixodes scapularis	Broad Institute (BI),USA	strain IDE8-3; Arthropod Cell Line RNA Seq;Embryo	SRX841372	SRR1756438	SRP052117	222
Ixodes scapularis	Broad Institute (BI),USA	strain IDE8-3; Arthropod Cell Line RNA Seq;Embryo	SRX841372	SRR1756466	SRP052117	225
Ixodes scapularis	Broad Institute (BI),USA	strain IDE8-3; Arthropod Cell Line RNA Seq;Embryo	SRX841237	SRR1765069	SRP052117	220
Ixodes scapularis	Broad Institute (BI),USA	strain IDE8-4; Arthropod Cell Line RNA Seq;Embryo	SRX840941	SRR1755861	SRP052140	198
Ixodes scapularis	Broad Institute (BI),USA	strain IDE8-4; Arthropod Cell Line RNA Seq;Embryo	SRX840972	SRR1755900	SRP052140	206
Ixodes scapularis	Broad Institute (BI),USA	strain IDE8-4; Arthropod Cell Line RNA Seq;Embryo	SRX841382	SRR1756455	SRP052140	190
Ixodes scapularis	Broad Institute (BI),USA	strain IDE12-1; Arthropod Cell Line RNA Seq;Embryo	SRX840965	SRR1755892	SRP052153	170
Ixodes scapularis	Broad Institute (BI),USA	strain IDE12-1; Arthropod Cell Line RNA Seq;Embryo	SRX841137	SRR1756119	SRP052153	188
Ixodes scapularis	Broad Institute (BI),USA	strain IDE12-1; Arthropod Cell Line RNA Seq;Embryo	SRX841168	SRR1756149	SRP052153	201
Ixodes scapularis	Broad Institute (BI),USA	strain IDE12-1; Arthropod Cell Line RNA Seq;Embryo	SRX841137	SRR1765055	SRP052153	191
Ixodes scapularis	Broad Institute (BI),USA	strain IDE12-1; Arthropod Cell Line RNA Seq;Embryo	SRX841168	SRR1765239	SRP052153	186
Ixodes scapularis	Broad Institute (BI),USA	strain IDE12-2; Arthropod Cell Line RNA Seq;Embryo	SRX840873	SRR1755750	SRP052103	127
Ixodes scapularis	Broad Institute (BI),USA	strain IDE12-2; Arthropod Cell Line RNA Seq;Embryo	SRX840873	SRR1755899	SRP052103	138
Ixodes scapularis	Broad Institute (BI),USA	strain IDE12-2; Arthropod Cell Line RNA Seq;Embryo	SRX841350	SRR1756407	SRP052103	132
Ixodes scapularis	Broad Institute (BI),USA	strain IDE12-2; Arthropod Cell Line RNA Seq;Embryo	SRX841377	SRR1756446	SRP052103	135
Ixodes scapularis	Broad Institute (BI),USA	strain IDE12-2; Arthropod Cell Line RNA Seq;Embryo	SRX841350	SRR1756494	SRP052103	130
Ixodes scapularis	Broad Institute (BI),USA	strain IDE12-3; Arthropod Cell Line RNA Seq;Embryo	SRX840959	SRR1755888	SRP052149	166
Ixodes scapularis	Broad Institute (BI),USA	strain IDE12-3; Arthropod Cell Line RNA Seq;Embryo	SRX841280	SRR1756313	SRP052149	164
Ixodes scapularis	Broad Institute (BI),USA	strain IDE12-3; Arthropod Cell Line RNA Seq;Embryo	SRX841343	SRR1756399	SRP052149	173
Ixodes scapularis	Broad Institute (BI),USA	strain IDE12-3; Arthropod Cell Line RNA Seq;Embryo	SRX841343	SRR1756411	SRP052149	160
Ixodes scapularis	Broad Institute (BI),USA	strain IDE12-3; Arthropod Cell Line RNA Seq;Embryo	SRX840959	SRR1765220	SRP052149	164
Ixodes scapularis	Broad Institute (BI),USA	strain IDE12-4; Arthropod Cell Line RNA Seq;Embryo	SRX840962	SRR1755889	SRP052151	166
Ixodes scapularis	Broad Institute (BI),USA	strain IDE12-4; Arthropod Cell Line RNA Seq;Embryo	SRX841011	SRR1755947	SRP052169	154
Ixodes scapularis	Broad Institute (BI),USA	strain IDE12-4; Arthropod Cell Line RNA Seq;Embryo	SRX841263	SRR1756293	SRP052151	158
Ixodes scapularis	Broad Institute (BI),USA	strain IDE12-4; Arthropod Cell Line RNA Seq;Embryo	SRX841263	SRR1756330	SRP052151	156
Ixodes scapularis	Broad Institute (BI),USA	strain IDE12-4; Arthropod Cell Line RNA Seq;Embryo	SRX840962	SRR1764993	SRP052151	154
Ixodes scapularis	Broad Institute (BI),USA	strain ISE18-1; Arthropod Cell Line RNA Seq;Embryo	SRX840923	SRR1755829	SRP052131	154
Ixodes scapularis	Broad Institute (BI),USA	strain ISE18-1; Arthropod Cell Line RNA Seq;Embryo	SRX841069	SRR1756045	SRP052131	182
Ixodes scapularis	Broad Institute (BI),USA	strain ISE18-1; Arthropod Cell Line RNA Seq;Embryo	SRX841144	SRR1756126	SRP052131	169
Ixodes scapularis	Broad Institute (BI),USA	strain ISE18-1; Arthropod Cell Line RNA Seq;Embryo	SRX841069	SRR1756164	SRP052131	168
Ixodes scapularis	Broad Institute (BI),USA	strain ISE18-1; Arthropod Cell Line RNA Seq;Embryo	SRX841144	SRR1765002	SRP052131	172
Ixodes scapularis	Broad Institute (BI),USA	strain ISE18-2; Arthropod Cell Line RNA Seq;Embryo	SRX840864	SRR1755742	SRP052096	161
Ixodes scapularis	Broad Institute (BI),USA	strain ISE18-2; Arthropod Cell Line RNA Seq;Embryo	SRX841110	SRR1756087	SRP052096	177
Ixodes scapularis	Broad Institute (BI),USA	strain ISE18-2; Arthropod Cell Line RNA Seq;Embryo	SRX841138	SRR1756120	SRP052096	173
Ixodes scapularis	Broad Institute (BI),USA	strain ISE18-2; Arthropod Cell Line RNA Seq;Embryo	SRX840864	SRR1765092	SRP052096	163
Ixodes scapularis	Broad Institute (BI),USA	strain ISE18-3; Arthropod Cell Line RNA Seq;Embryo	SRX840855	SRR1755732	SRP052086	155
Ixodes scapularis	Broad Institute (BI),USA	strain ISE18-3; Arthropod Cell Line RNA Seq;Embryo	SRX841145	SRR1756127	SRP052086	152
Ixodes scapularis	Broad Institute (BI),USA	strain ISE18-3; Arthropod Cell Line RNA Seq;Embryo	SRX841313	SRR1756358	SRP052086	149
Ixodes scapularis	Broad Institute (BI),USA	strain ISE18-3; Arthropod Cell Line RNA Seq;Embryo	SRX841145	SRR1764969	SRP052086	154
Ixodes scapularis	Broad Institute (BI),USA	strain ISE18-3; Arthropod Cell Line RNA Seq;Embryo	SRX841313	SRR1765264	SRP052086	161
Ixodes scapularis	Broad Institute (BI),USA	strain ISE18-4; Arthropod Cell Line RNA Seq;Embryo	SRX840993	SRR1755926	SRP052105	188
Ixodes scapularis	Broad Institute (BI),USA	strain ISE18-4; Arthropod Cell Line RNA Seq;Embryo	SRX841107	SRR1756084	SRP052105	167
Ixodes scapularis	Broad Institute (BI),USA	strain ISE18-4; Arthropod Cell Line RNA Seq;Embryo	SRX841325	SRR1756373	SRP052105	200
Ixodes scapularis	Broad Institute (BI),USA	strain ISE18-4; Arthropod Cell Line RNA Seq;Embryo	SRX841325	SRR1756378	SRP052105	185
Ixodes scapularis	Broad Institute (BI),USA	strain ISE18-4; Arthropod Cell Line RNA Seq;Embryo	SRX840993	SRR1765235	SRP052105	185
Ixodes scapularis	SaBio. Instituto de Investigación en Recursos Cinegéticos IREC-CSIC-UCLM-JCCM,Spain	Ixodes scapularis embryo-derived cell line ISE6;Uninfected sample, replicate 1b	SRX1027621	SRR2025368	SRP058346	5967
Ixodes scapularis	SaBio. Instituto de Investigación en Recursos Cinegéticos IREC-CSIC-UCLM-JCCM,Spain	Ixodes scapularis embryo-derived cell line ISE6;Uninfected sample, replicate 3b	SRX1027622	SRR2025369	SRP058346	6260
Ixodes scapularis	SaBio. Instituto de Investigación en Recursos Cinegéticos IREC-CSIC-UCLM-JCCM,Spain	Ixodes scapularis embryo-derived cell line ISE6; Anaplasma phagocytophilum Infected sample, replicate 2b	SRX1027623	SRR2025370	SRP058346	6579
Ixodes scapularis	SaBio. Instituto de Investigación en Recursos Cinegéticos IREC-CSIC-UCLM-JCCM,Spain	Ixodes scapularis embryo-derived cell line ISE6;Anaplasma phagocytophilum Infected sample, replicate 3b	SRX1027624	SRR2025371	SRP058346	6705
Ixodes scapularis	Old Dominion University,USA	wikel strain_Adult female Synganglion	SRX502780	SRR1207299	SRP040677	2466
Mesobuthus martensii	Zhejiang University,China	Cephalothorax_biological replicate 1	SRX1319503	SRR2592319	SRP064632	2303
Mesobuthus martensii	Zhejiang University,China	Abdomen_biological replicate 1	SRX1319674	SRR2592593	SRP064632	2709
Mesobuthus martensii	Zhejiang University,China	Muscle1_biological replicate 1	SRX1319813	SRR2592957	SRP064632	4910
Mesobuthus martensii	Zhejiang University,China	Hemocyte_biological replicate 1	SRX1319876	SRR2592959	SRP064632	2769
Mesobuthus martensii	Zhejiang University,China	Poison gland 1_biological replicate 1	SRX1319877	SRR2592960	SRP064632	3597
Mesobuthus martensii	Zhejiang University,China	Cephalothorax_biological replicate 2	SRX1319503	SRR3056832	SRP064632	3327
Mesobuthus martensii	Zhejiang University,China	Abdomen_biological replicate 2	SRX1319674	SRR3061371	SRP064632	3319
Mesobuthus martensii	Zhejiang University,China	Muscle _biological replicate 2	SRX1319813	SRR3061373	SRP064632	7925
Mesobuthus martensii	Zhejiang University,China	Hemocyte_biological replicate 2	SRX1319876	SRR3061377	SRP064632	4170
Mesobuthus martensii	Zhejiang University,China	Poison gland_biological replicate 2	SRX1319877	SRR3061379	SRP064632	4281
Mesobuthus martensii	Zhejiang University,China	Cephalothorax _biological replicate 3	SRX1319503	SRR3984597	SRP064632	2447
Mesobuthus martensii	Zhejiang University,China	Abdomen_biological replicate 3	SRX1319674	SRR3984610	SRP064632	4026
Mesobuthus martensii	Zhejiang University,China	Muscle_biological replicate 3	SRX1319813	SRR3984642	SRP064632	2073
Mesobuthus martensii	Zhejiang University,China	Hemocyte_biological replicate 3	SRX1319876	SRR3984661	SRP064632	2657
Mesobuthus martensii	Zhejiang University,China	Poison gland_biological replicate 3	SRX1319877	SRR3984663	SRP064632	2219
Stegodyphus mimosarum	Beijing Genome Institute (BGI),China	whole body	SRX366848	SRR1015314	SRP031830	4822
Stegodyphus mimosarum	Edinburgh University,Scotland	whole body	ERX048741	ERR070973	ERP001169	668
Parasteatoda tepidariorum	Baylor College of Medicine (BCM),USA	Goettingen strain_adult female_whole body	SRX895866	SRR1824487	SRP055769	5026
Parasteatoda tepidariorum	Baylor College of Medicine (BCM),USA	Goettingen strain_adult male_whole body	SRX895867	SRR1824488	SRP055769	4606
Parasteatoda tepidariorum	Baylor College of Medicine (BCM),USA	Goettingen strain_adult female_ovary	SRX895868	SRR1824489	SRP055769	8310
Limulus polyphemus	Zhejiang University,China	whole body_biological replicate 1	SRX1323743	SRR2616680	SRP064677	2562
Limulus polyphemus	Zhejiang University,China	whole body_biological replicate 2	SRX1323743	SRR3984982	SRP064677	5246
Limulus polyphemus	Zhejiang University,China	whole body_biological replicate 3	SRX1323743	SRR3987665	SRP064677	6758
